# Supplementary material for: Measurable Residual Disease Analysis by Flow Cytometry: Assay Validation and Characterization of 385 Consecutive Cases of Acute Myeloid Leukemia
Source: Cancers (Basel). 2025 Mar 29;17(7):1155. doi: 10.3390/cancers17071155 (PMC11987847; doi:10.3390/cancers17071155)
Supplement: Supplementary file 1 [file cancers-17-01155-s001.zip]

Archive with 1 entries (1 files):
- cancers-3480351-supplementary.pdf
